# Supplementary material for: A Pan-RNase Inhibitor Enabling CRISPR-mRNA Platforms for Engineering of Primary Human Monocytes
Source: Int J Mol Sci. 2022 Aug 28;23(17):9749. doi: 10.3390/ijms23179749 (PMC9456164; doi:10.3390/ijms23179749)
Supplement: Supplementary file 1 [file ijms-23-09749-s001.zip]

Archive with 1 entries (1 files):
- ijms-1871605-supplementary.pptx
